# Supplementary material for: Identification of NRAS Downstream Genes with CRISPR Activation Screening
Source: Biology (Basel). 2022 Oct 23;11(11):1551. doi: 10.3390/biology11111551 (PMC9687188; doi:10.3390/biology11111551)
Supplement: Supplementary file 1 [file biology-11-01551-s001.zip]

Archive with 2 entries (2 files):
- biology-1904269-supplementary.pdf
- File S1 Original raw data for WB.PDF
